# Supplementary material for: Eco-Friendly Copper Oxide Nanoparticles Incorporated Polyvinylidene Difluoride Electrospun Nanofibers as Wearable Piezoelectric Nanogenerator
Source: Polymers (Basel). 2026 Mar 13;18(6):699. doi: 10.3390/polym18060699 (PMC13030057; doi:10.3390/polym18060699)
Supplement: Supplementary file 1 [file polymers-18-00699-s001.zip]

Archive with 3 entries (3 files):
- Supporting Information (modified according to proof correction).pdf
- Video S1- Wearable sensor demonstration of 5PCu-PENG under various human motions..mp4
- Video S2 - Illumination of 10 LEDs using 5PCu-PENG.mp4
